# Supplementary material for: Infection of Human Endothelial Cells with Lassa Virus Induces Early but Transient Activation and Low Type I IFN Response Compared to the Closely-Related Nonpathogenic Mopeia Virus
Source: Viruses. 2022 Mar 21;14(3):652. doi: 10.3390/v14030652 (PMC8953476; doi:10.3390/v14030652)
Supplement: Supplementary file 1 [file viruses-14-00652-s001.zip]

Archive with 1 entries (1 files):
- viruses-1634246-supplementary.pdf
